# Supplementary material for: The evolutionary dynamics of tRNA-gene copy number and codon-use in E. coli
Source: BMC Evol Biol. 2015 Aug 19;15:163. doi: 10.1186/s12862-015-0441-y (PMC4539685; doi:10.1186/s12862-015-0441-y)
Supplement: Additional file 1: Table S1. — The tRNA gene copy number for major E. coli strains used in this study. (XLSX 41 kb) [file 12862_2015_441_MOESM1_ESM.xlsx]

## Sheet: Sheet1
		MG1655	W3110	EDL933	Sakai	Sd Sd197	S flexneri	CFT073	Sf 2457T	Ss046	Sb227	UTI89	536	APEC O1	fergusonii ATCC 35469	IAI1	i S88	ED1a	i 55989	IAI39	UMN026
Codon	AA	AC_000091	NC_000913	NC_002655	NC_002695	NC_007606	NC_004337	NC_004431	NC_004741	NC_007384	NC_007613	NC_007946	NC_008253	NC_008563	NC_011740	NC_011741	NC_011742	NC_011745	NC_011748	NC_011750	NC_011751
GCT	ALA	0	0	0	0	0	0	0	0	0	0	0	0	0	0	0	0	0	0	0	0
GCC	ALA	2	2	1	2	1	2	2	2	2	2	2	2	2	2	2	2	1	2	2	2
GCA	ALA	3	3	3	3	3	2	2	3	2	5	3	1	4	3	3	3	3	3	3	3
GCG	ALA	0	0	0	0	0	0	0	0	0	0	0	0	0	0	0	0	0	0	0	0
CGT	ARG	4	4	4	4	3	4	5	4	4	3	3	4	4	4	3	4	4	4	4	4
CGC	ARG	0	0	0	0	0	0	0	0	0	0	0	0	0	0	0	0	0	0	0	0
CGA	ARG	0	0	3	4	0	0	1	0	1	1	0	0	0	0	0	1	2	1	0	0
CGG	ARG	1	1	1	1	1	1	1	1	1	1	1	1	1	1	1	1	1	1	1	1
AGA	ARG	1	1	7	8	4	5	3	5	5	4	3	2	3	1	1	3	2	4	2	1
AGG	ARG	1	1	1	1	1	1	1	1	1	1	1	1	1	1	1	1	1	1	1	1
AAT	ASN	0	0	0	0	0	0	0	0	0	0	0	0	0	0	0	0	0	0	0	0
AAC	ASN	4	4	4	4	4	3	4	4	4	4	4	4	4	4	4	4	5	4	4	4
GAT	ASP	0	0	0	0	0	0	0	0	0	0	0	0	0	0	0	0	0	0	0	0
GAC	ASP	3	3	3	3	3	3	3	3	3	3	3	3	2	3	3	3	3	3	3	3
TGT	CYS	0	0	0	0	0	0	0	0	0	0	0	0	0	0	0	0	0	0	0	0
TGC	CYS	1	1	1	1	1	1	1	1	1	1	1	1	1	1	1	1	1	1	1	1
CAA	GLN	2	2	2	2	2	2	2	2	2	2	2	0	2	2	2	2	2	2	2	2
CAG	GLN	2	2	2	2	1	2	2	2	2	2	2	2	2	2	2	2	2	2	2	2
GAA	GLU	4	4	4	4	4	6	6	4	5	2	4	6	4	4	4	4	4	4	4	4
GAG	GLU	0	0	0	0	0	0	0	0	0	0	0	0	0	0	0	0	0	0	0	0
GGT	GLY	0	0	0	0	0	0	0	0	0	0	0	0	0	0	0	0	0	0	0	0
GGC	GLY	4	4	4	4	4	5	4	5	4	5	4	4	4	4	4	4	4	4	4	4
GGA	GLY	1	1	1	1	3	5	1	5	3	2	1	1	3	1	1	1	1	1	1	1
GGG	GLY	1	1	1	1	0	1	1	1	1	1	1	1	1	1	1	1	1	1	1	1
CAT	HIS	0	0	0	0	0	0	0	0	0	0	0	0	0	0	0	0	0	0	0	0
CAC	HIS	1	1	1	1	1	1	1	1	1	1	1	1	1	1	1	1	1	1	1	1
ATT	ILE	0	0	0	0	0	0	0	0	0	0	0	0	0	0	0	0	0	0	0	0
ATC	ILE	3	4	3	3	3	2	1	3	2	5	3	1	3	3	3	3	3	3	3	3
ATA	ILE	0	0	0	0	0	0	0	0	0	0	0	0	0	0	0	0	0	0	0	0
ATG_I	ILE	0	0	0	0	0	0	0	0	0	0	0	0	0	0	0	0	0	0	0	0
TTA	LEU	1	1	1	1	1	1	1	1	1	1	1	1	1	1	1	1	1	1	1	1
TTG	LEU	1	1	1	1	2	1	1	1	1	1	1	1	1	1	1	1	1	1	1	1
CTT	LEU	0	0	0	0	0	0	0	0	0	0	0	0	0	0	0	0	0	0	0	0
CTC	LEU	1	1	1	1	1	1	1	1	1	1	1	1	1	1	1	1	1	1	1	1
CTA	LEU	1	1	1	1	1	1	1	1	1	1	1	0	1	1	1	1	1	1	1	1
CTG	LEU	4	4	2	3	4	4	4	4	6	4	4	4	4	4	4	4	4	4	4	4
AAA	LYS	6	6	5	5	4	4	6	4	5	3	6	6	6	6	6	6	6	6	6	6
AAG	LYS	0	0	0	0	0	0	0	0	0	0	0	0	0	0	0	0	0	0	0	0
ATG	MET	8	10	14	15	9	12	8	5	12	10	8	6	9	7	8	9	9	11	7	9
TTT	PHE	0	0	0	0	0	0	0	0	0	0	0	0	0	0	0	0	0	0	0	0
TTC	PHE	2	2	2	2	2	2	2	2	2	2	2	2	2	2	2	2	2	2	2	2
CCT	PRO	0	0	0	0	0	0	0	0	0	0	0	0	0	0	0	0	0	0	0	0
CCC	PRO	1	1	1	1	1	1	1	1	1	1	1	1	1	1	1	1	1	1	1	1
CCA	PRO	1	1	1	2	1	1	1	1	1	1	1	1	1	1	1	1	1	1	1	1
CCG	PRO	1	1	1	1	1	1	1	1	1	1	1	1	1	1	1	1	1	1	1	1
TGA	SEC	1	1	1	1	1	1	1	1	1	1	1	1	1	1	1	1	1	1	1	1
TCT	SER	0	0	0	0	0	0	0	0	0	0	0	0	0	0	0	0	0	0	0	0
TCC	SER	2	2	2	2	2	2	2	2	2	2	2	2	2	2	2	2	2	2	2	2
TCA	SER	1	1	1	1	1	1	1	1	1	1	1	1	1	1	1	1	1	1	1	1
TCG	SER	1	1	1	1	1	1	1	1	1	1	1	1	1	1	1	1	1	1	1	1
AGT	SER	0	0	0	0	0	0	0	0	0	0	0	0	0	0	0	0	0	0	0	0
AGC	SER	1	1	1	1	1	1	1	1	1	1	1	1	1	1	1	1	1	1	1	1
ACT	THR	0	0	0	0	0	0	0	0	0	0	0	0	0	0	0	0	0	0	0	0
ACC	THR	2	2	2	2	2	2	1	2	2	2	2	2	2	2	2	2	2	2	2	2
ACA	THR	1	1	1	1	3	5	1	5	3	3	1	1	3	1	1	1	1	1	1	1
ACG	THR	1	1	1	1	1	1	1	1	1	1	2	1	1	1	1	1	1	1	1	1
TGG	TRP	1	1	1	1	1	1	1	1	1	1	1	1	1	1	1	1	1	1	1	1
TAT	TYR	0	0	0	0	0	0	0	0	0	0	0	0	0	0	0	0	0	0	0	0
TAC	TYR	3	3	3	3	2	2	3	2	2	2	3	3	3	3	3	3	3	3	3	3
GTT	VAL	0	0	0	2	0	0	0	0	0	0	0	0	0	1	0	0	0	0	0	0
GTC	VAL	2	2	2	2	2	1	2	2	2	1	2	2	2	2	2	2	2	2	2	2
GTA	VAL	5	5	5	5	2	3	5	4	4	4	5	5	5	5	5	5	5	5	6	5
GTG	VAL	0	0	0	0	0	0	0	0	0	0	0	0	0	0	0	0	0	0	0	0
